# Supplementary material for: Deficiency of the HGF/Met pathway leads to thyroid dysgenesis by impeding late thyroid expansion
Source: Nat Commun. 2024 Apr 11;15:3165. doi: 10.1038/s41467-024-47363-9 (PMC11009301; doi:10.1038/s41467-024-47363-9)
Supplement: Supplementary file 9 — Source Data [file 41467_2024_47363_MOESM9_ESM.xlsx]

## Sheet: Fig.3E
	number of mature follicles
	WT	hgfaK80X
Sample1	3	2
Sample2	6	1
Sample3	4	1
Sample4	4	2
Sample5	4	1
Sample6	5

## Sheet: Fig.3F
	number of mature follicles
	WT	metI284N
Sample1	5	1
Sample2	7	2
Sample3	5	1
Sample4	4	2
Sample5	7	2

## Sheet: Fig.3G
	total volume of mature follicles
	WT	hgfaK80X
Sample 1	5116	3227
Sample 2	6842	3195
Sample 3	4080	3503
Sample 4	7516	2987
Sample 5	7010	5346
Sample 6		3688
Sample 7		3093
Sample 8		3494
Sample 9		1341

## Sheet: Fig.3H
	total volume of mature follicles
	WT	metI284N
Sample 1	2197	2453
Sample 2	3342	1477
Sample 3	2232	1675
Sample 4	3950	1608
Sample 5	2169	1898

## Sheet: Fig.3I
	T3 (ng/ml/g)
	WT	hgfaK80X
Sample 1	18.147	7.84223
Sample 2	27.3047	6.63029
Sample 3	17.7383	5.82683
Sample 4	20.0185	11.941
Sample 5	27.0248	11.21
Sample 6	37.5414	16.6031
Sample 7	18.147	14.3934
Sample 8	21.4194	14.9604

## Sheet: Fig.3J
	T3 (ng/ml/g)
	WT	metI284N
Sample 1	15.3176	9.29754
Sample 2	26.9987	12.7111
Sample 3	17.9374	13.3101
Sample 4	15.8318	15.6213
Sample 5	17.6571	14.7177
Sample 6	16.0972	13.1179

## Sheet: Fig.3K
	T4 (ng/ml/g)
	WT	hgfaK80X
Sample 1	238.669	138.167
Sample 2	372.621	82.6809
Sample 3	374.99	82.6809
Sample 4	367	175.306
Sample 5	325.633	193.945
Sample 6	242.385	199.223
Sample 7	386.085	188.558
Sample 8	206.88	169.352

## Sheet: Fig.3L
	T4 (ng/ml/g)
	WT	metI284N
Sample 1	267.057	115.472
Sample 2	201.275	123.693
Sample 3	201.275	109.849
Sample 4	191.774	190.613

## Sheet: Fig.3M
	TSH concentration (mIU/L/g)
	WT	hgfaK80X
Sample1	19.4994	50.1203
Sample2	16.695	57.7235
Sample3	15.7355	28.2208
Sample4	16.535	36.7396
Sample5	12.0641	27.6519
Sample6	19.981	51.6484
Sample7	17.8157	50.2899
Sample8	13.3401	36.9873

## Sheet: Fig.3N
	TSH concentration (mIU/L/g)
	WT	metI284N
Sample1	15.5364	49.9421
Sample2	16.642	49.6472
Sample3	14.2834	56.7232
Sample4	13.8411	65.863
Sample5	15.7575	39.7704
Sample6	17.9688	33.5789
Sample7	14.2097	26.0607
Sample8	22.465	29.4512

[truncated: 18 more sheets: Fig.3P, Fig.3Q, Fig.6B, Fig.6C, Fig.6H, Fig.6I, Fig.S3C, Fig.S3D, Fig.S3E, Fig.S4B, Fig.S6B, Fig.S6D, Fig.S6F, Fig.S6H, Fig.S7G, Fig.2H, Fig.S6I-J, Fig.S7]
